# Supplementary material for: Morphological, Toxicological, and Biochemical Characterization of Two Species of Gambierdiscus from Bahía de La Paz, Gulf of California
Source: Mar Drugs. 2024 Sep 16;22(9):422. doi: 10.3390/md22090422 (PMC11433345; doi:10.3390/md22090422)
Supplement: Supplementary file 1 [file marinedrugs-22-00422-s001.zip]

Archive with 1 entries (1 files):
- marinedrugs-3159571-supplementary.pdf
